# Supplementary material for: Comparative Analysis of CRISPR-Cas Systems in Pseudomonas Genomes
Source: Genes (Basel). 2023 Jun 25;14(7):1337. doi: 10.3390/genes14071337 (PMC10379622; doi:10.3390/genes14071337)
Supplement: Supplementary file 1 [file genes-14-01337-s001.zip]

Archive with 1 entries (1 files):
- genes-2414244-supplementary.pdf
